# Supplementary material for: Disruption of Membrane Integrity as a Molecular Initiating Event Determines the Toxicity of Polyhexamethylene Guanidine Phosphate Depending on the Routes of Exposure
Source: Int J Mol Sci. 2022 Mar 18;23(6):3289. doi: 10.3390/ijms23063289 (PMC8955148; doi:10.3390/ijms23063289)
Supplement: Supplementary file 1 [file ijms-23-03289-s001.zip]

Archive with 1 entries (1 files):
- ijms-1624904-supplementary.pdf
